# Supplementary material for: Case Report: Chemotherapy Indication in a Case of Neurofibromatosis Type 1 Presenting Optic Pathway Glioma: A One-Year Clinical Case Study Using Differential Tractography Approach
Source: Front Hum Neurosci. 2021 Apr 6;15:620439. doi: 10.3389/fnhum.2021.620439 (PMC8115022; doi:10.3389/fnhum.2021.620439)
Supplement: Supplementary Table 1 — The FDR correction protocol was done five times to differentiate 3 months post-operation vs. pre-operation, post-chemotherapy relative to 3 months post-operation, pre-operation vs. pre-chemotherapy, post-chemotherapy vs. pre-chemotherapy, and post-chemotherapy relative to pre-operation. The FDR = (total number of differential tracks count from sham scans) / (total number of differential tracks count from the follow-up scans), *P < 0.05. FDR, false discovery rate. [file Table_1.XLSX]

## Sheet: Sheet1
	Differential Tractography	Total Differential track numbers	Differential track numbers	FDR
	May, 2019 - August, 2019	2148	87	0.040*
	December, 2019 – February, 2020	2173	91	0.041*
	May, 2019 - February, 2020	1958	87	0.044*
	February, 2020 – March, 2020	1944	99	0.050*
	May, 2019 - March, 2020	1953	87	0.044*
