# Supplementary material for: Case Report: Chemotherapy Indication in a Case of Neurofibromatosis Type 1 Presenting Optic Pathway Glioma: A One-Year Clinical Case Study Using Differential Tractography Approach
Source: Front Hum Neurosci. 2021 Apr 6;15:620439. doi: 10.3389/fnhum.2021.620439 (PMC8115022; doi:10.3389/fnhum.2021.620439)
Supplement: Supplementary Table 2 — Spearman's correlation coefficient test performed between diffusion metrics and VFI. The correlation analyses were performed between each dMRI metric and VFI at each time point. A significant association between left OR FA and the left VFI was found over time, ***P < 0.001. VFI, visual field index; dMRI, diffusion magnetic resonance imaging; OR, optic radiation; FA, fractional anisotropy. [file Table_2.XLSX]

## Sheet: Sheet1
		Visual Fieald Index (%)	Fractional Anisotropy	rs, P (2-tailed)	Mean Diffusivity	rs, P (2-tailed)	Radial Diffusivity	rs, P (2-tailed)	Axial Diffusivity	rs, P (2-tailed)
	Eye Ipsilateral to surgery side	17	0.4492 ± 0.1572	0.976, <0.001***	0.7577 ± 0.0351	-0.6324 ,0.3675	0.4469 ± 0.0638	-0.6324, 0.3675	1.3793 ± 0.0737	-0.6324, 0.3675
		41	0.45 ± 0.0985		1.2199 ± 0.3844		1.7820 ± 0.4496		0.9389 ± 0.3728
		51	0.6902 ± 0.1151		0.7443 ± 0.0607		0.3828 ± 0.1049		1.4673 ± 0.1757
		47	0.6243 ± 0.0646		0.7577 ± 0.0351		0.4469 ± 0.0638		1.3793 ± 0.0737
	Eye Contralateral side to surgery side	25	0.583 ± 0.1242	-0.1054, 0.8945	0.7958 ± 0.0374	-0.5, 0.5	0.4888 ± 0.0828	0.1054, 0.8945	1.4098 ± 0.1805	-0.1054, 0.8945
		53	0.5370 ± 0.1315		0.8250 ± 0.0700		0.5433 ± 0.1199		1.3983 ± 0.1348
		59	0.5146 ± 0.1155		0.8837 ± 0.1571		0.6063 ± 0.1831		1.4386 ± 0.0257
		59	0.6243 ± 0.0646		0.7577 ± 0.0351		0.4469 ± 0.0638		1.3793 ± 0.0737
