# Supplementary material for: Case Report: Chemotherapy Indication in a Case of Neurofibromatosis Type 1 Presenting Optic Pathway Glioma: A One-Year Clinical Case Study Using Differential Tractography Approach
Source: Front Hum Neurosci. 2021 Apr 6;15:620439. doi: 10.3389/fnhum.2021.620439 (PMC8115022; doi:10.3389/fnhum.2021.620439)
Supplement: Supplementary Table 3 — Spearman's correlation coefficient test performed between diffusion metrics and MD. The correlation analyses were performed between each dMRI metric and MD at each time point. No significant association between each side of OR diffusion metrics and the MD was found over time. MD, mean deviation; dMRI, diffusion magnetic resonance imaging; OR, optic radiation. [file Table_3.XLSX]

## Sheet: Sheet1
		Mean deviation (db)	Fractional Anisotropy	rs, P (2-tailed)	Mean diffusivity	rs, P (2-tailed)	Radial Diffusivity	rs, P (2-tailed)	Axial Diffusivity	rs, P (2-tailed)
	Eye Ipsilateral to surgery side	-29.65	0.4492 ± 0.1572	0.8, 0.2	0.7577 ± 0.0351	-0.3162, 0.6837	0.4469 ± 0.0638	-0.3162, 0.6837	1.3793 ± 0.0737	0.3162, 0.6837
		-21.82	0.45 ± 0.0985		1.2199 ± 0.3844		1.7820 ± 0.4496		0.9389 ± 0.3728
		-19.79	0.6902 ± 0.1151		0.7443 ± 0.0607		0.3828 ± 0.1049		1.4673 ± 0.1757
		-14.99	0.6243 ± 0.0646		0.7577 ± 0.0351		0.4469 ± 0.0638		1.3793 ± 0.0737
	Eye Contralateral side to surgery side	-25.47	0.583 ± 0.1242	-0.4, 0.6	0.7958 ± 0.0374	0.4, 0.6	0.4888 ± 0.0828	0.4, 0.6	1.4098 ± 0.1805	0.2, 0.8
		-17.61	0.5370 ± 0.1315		0.8250 ± 0.0700		0.5433 ± 0.1199		1.3983 ± 0.1348
		-13.47	0.5146 ± 0.1155		0.8837 ± 0.1571		0.6063 ± 0.1831		1.4386 ± 0.0257
		-13.5	0.6243 ± 0.0646		0.7577 ± 0.0351		0.4469 ± 0.0638		1.3793 ± 0.0737
